# Supplementary material for: Particulate Organic Matter Affects Soil Nitrogen Mineralization under Two Crop Rotation Systems
Source: PLoS One. 2015 Dec 8;10(12):e0143835. doi: 10.1371/journal.pone.0143835 (PMC4672883; doi:10.1371/journal.pone.0143835)
Supplement: S1 Table — (XLSX) [file pone.0143835.s001.xlsx]

## Sheet: Sheet1
Supplemental Table S1. physical and chemical properties of tesred soils from 16 sites
Symbol	Rotation	Latitude	pH	Org C	Total N	Particle sizes (%)a			POM-C(g/kg)
		/ Longitude	(H2O, ratio 1:5)	（g/kg）	（g/kg）	Clay	Silt	Sand	Percentage (g/kg)	C (g/kg)	N (g/kg)
Site 1	RR	30°03′12.1″	7.43	13.41	1.99	39.7	59.2	1.1	19.1	6.11	0.66
	CR	113°43′43.0″	7.5	11.42	1.69	34.3	63.1	2.6	20.8	3.6	0.23
Site 2	RR	30°03′06.0″	7.41	13.6	1.6	36.3	62.9	1	22.19	5.96	0.44
	CR	113°44′14.6″	7.53	16.57	1.63	32	66	2	24.09	6.42	0.33
Site 3	RR	30°03′15.0″	6.94	14.03	1.71	43.4	56.6	1	22.64	6.11	0.44
	CR	113°44′35.2″	6.47	11.81	1.46	43.2	55	1.8	24.74	3.79	0.36
Site 4	RR	30°02′59.3″	6.88	18.85	2.15	35.4	64.8	0	21.85	9.29	0.91
	CR	113°43′09.4″	7.09	11.81	1.61	32.4	67	0.6	24.03	4.62	0.73
Site 5	RR	23°59′26.4″	7.43	20.03	2.32	36.8	53.8	9.4	27.7	5.51	0.53
	CR	113°42′45.1″	7.39	18.11	1.72	34.9	61.2	3.9	26.91	4.83	0.35
Site 6	RR	30°39′23.4″	5.67	10.63	1.21	27.9	68.1	4	27.39	3.1	0.38
	CR	112°19′11.0″	5.48	9.31	1.03	22.1	67.9	10	29.37	2.61	0.22
Site 7	RR	30°39′22.1″	5.74	13.45	1.2	24.3	70.7	5	33.71	5.81	0.46
	CR	112°19′10.9″	5.48	14.55	1.11	22	66	12	34.02	4.36	0.35
Site 8	RR	30°39′22.0″	5.05	9.39	1.17	23	74.4	2.6	29.66	4.35	0.43
	CR	112°19′09.5″	4.73	7.37	1.05	23.6	67.4	8.9	27.22	2.87	0.24
Site 9	RR	30°39′22.7″	5.79	12.55	1.62	29.6	65.5	4.9	35.91	4.23	0.39
	CR	112°19′10.5″	5.85	8.6	1.06	21.9	70	8.1	31.14	3.05	0.24
Site 10	RR	30°39′20.3″	5.9	19.62	1.55	22.2	69.9	8	34.61	6.51	0.38
	CR	112°19′07.2″	4.81	11	1.12	21.7	69	9.4	36.03	2.18	0.18
Site 11	RR	30°16′56.9″	5.03	17.54	1.63	17.9	50.3	31.8	35.48	4.56	0.63
	CR	115°29′55.9″	5.45	14.09	1.39	14.6	49	36.4	35.55	3.49	0.36
Site 12	RR	30°15′04.6″	5.94	15.02	1.62	18.4	49.8	31.8	47.97	5.75	0.48
	CR	115°38′44.1″	5.93	11.43	1.32	17.2	48.4	34.4	47.82	4.2	0.32
Site 13	RR	30°15′15.3″	5.38	14.79	1.27	16.9	51.2	31.9	47.13	4.12	0.54
	CR	115°39′08.2″	5.34	11.35	1.25	15.5	47.9	36.6	48.8	3.62	0.4
Site 14	RR	30°15′19.0″	4.91	16.04	1.76	18.6	53.2	28.3	48.36	7.43	0.78
	CR	115°09′10.2″	5.13	11.09	1.36	14.4	50.6	35	50.8	4.57	0.35
Site 15	RR	30°15′43.9″	5.1	14.78	1.28	13.1	52.7	34.2	48.37	6.37	0.28
	CR	115°37′40.8″	4.38	10.43	1.35	12	45.1	42.9	49.28	4.41	0.28
Site 16	RR	30°47′10''	6.43	18.84	1.51	32.8	50.1	17.1	44.94	5.6	0.48
	CR	114°35′E	6.5	15.33	1.26	28	60	12	51.42	3.65	0.32
a Particle size categories: clay (< 0.002 mm), silt (0.02-0.002 mm), sand (0.02-2 mm).
